# Supplementary material for: Drug and biomarker tissue levels in a randomized presurgical trial on exemestane alternative schedules
Source: J Natl Cancer Inst. 2024 Aug 7;116(12):1979–82. doi: 10.1093/jnci/djae183 (PMC11630545; doi:10.1093/jnci/djae183)
Supplement: djae183_Supplementary_Data [file djae183_supplementary_data.zip]

Archive with 3 entries (2 files):
- djae183_Supplementary_Data/
- djae183_Supplementary_Data/Supplementary figure 1.JPG
- djae183_Supplementary_Data/Supplementary Tables.pdf
